# Supplementary material for: VMAT-Based Planning Allows Sparing of a Spatial Dose Pattern Associated with Radiation Pneumonitis in Patients Treated with Radiotherapy for a Locally Advanced Lung Cancer
Source: Cancers (Basel). 2022 Jul 29;14(15):3702. doi: 10.3390/cancers14153702 (PMC9367460; doi:10.3390/cancers14153702)
Supplement: Supplementary file 1 [file cancers-14-03702-s001.zip]

Archive with 1 entries (1 files):
- cancers-1805861-supplementary.pdf
